# Supplementary material for: Efficacy and Safety of First-Line Nivolumab Plus Ipilimumab in Patients with Postoperative Recurrent and Inoperable Non-Small Cell Lung Cancer: A Real-World Retrospective Observational Study
Source: Medicina (Kaunas). 2025 May 27;61(6):994. doi: 10.3390/medicina61060994 (PMC12195084; doi:10.3390/medicina61060994)
Supplement: Supplementary file 1 [file medicina-61-00994-s001.zip]

Archive with 1 entries (1 files):
- medicina-3570947-supplementary.pdf
